# Supplementary material for: A Quasi-Experimental Assessment of the Effect of the 2009 WIC Food Package Revisions on Breastfeeding Outcomes
Source: Nutrients. 2023 Jan 13;15(2):414. doi: 10.3390/nu15020414 (PMC9862204; doi:10.3390/nu15020414)
Supplement: Supplementary file 1 [file nutrients-15-00414-s001.zip]

Archive with 1 entries (1 files):
- nutrients-2131115-supplementary material.pdf
